# Supplementary material for: Mendelian susceptibility to mycobacterial disease: Clinical, immunological, and genetic study in India
Source: J Hum Immun. 2025 Dec 18;2(1):e20250153. doi: 10.70962/jhi.20250153 (PMC13177713; doi:10.70962/jhi.20250153)
Supplement: Table S1 — shows the molecular and functional characterization of 50 MSMD patients. [file jhi_20250153_tables1.xlsx]

## Sheet: Sheet1
Supplementary table 1: Molecular and functional characterization of MSMD patients
Patient	Sex	Gene	Defect	Inheritance	Nucleotide change	Amino acid change	CADD score	Frequency in gnomAD	ACMG guidelines	Reference	Country of description	Classification	CD119 (SI)	pSTAT1 (SI)		Baseline IFN-γ (pg/ml)	0 day	Baseline	BCG	BCG+IFN-γ	CD212 (SI)	pSTAT4 (SI)		0 day	Baseline	BCG	BCG+IL-12
														IFN-γ	IFN-α							IL-12	IFN-α
F1_P1	M	IL12RB1	Complete	AR	c.1791+2T>G	Essential splicing site	24.8	0.0001	PVS1, PS4, PS3, PM2, PP4	[10, 12, 19, 20, 21, 22]	Iran, Shrilanka, Spain, Mexico, Brazil, China, Turkey, Saudi Arabia, India	Pathogenic (Ia)	ND	ND	ND	1	ND	ND	ND	ND	1.8	2.6	ND	ND	ND	ND	ND
F2_P2	F	IL12RB1	Complete	AR	c.1095_1106del	p.Met365_Cys368del	-	-	PM2, PM4, PP4	Novel	This study	VUS	ND	ND	ND	66	ND	ND	ND	ND	3.64	2.25	4.24	31	36	40	32
F3_P3	F	IL12RB1	Complete	AR	c.962C>A	p.S321X	22	0.0002	PVS1, PS4, PM2, PP4	[10, 12, 23, 24]	Iran, Pakistan, India	Pathogenic (Ia)	ND	ND	ND	ND	ND	ND	ND	ND	3	1.4	ND	ND	ND	ND	ND
F4_P4	F	IL12RB1	Complete	AR	c.962C>A	p.S321X	22	0.0002	PVS1, PS4, PM2, PP4	[10, 12, 23, 24]	Iran, Pakistan, India	Pathogenic (Ia)	ND	ND	ND	470	ND	ND	ND	ND	ND	ND	ND	ND	ND	ND	ND
F5_P5	M	IL12RB1	Complete	AR	c.962C>A	p.S321X	22	0.0002	PVS1, PS4, PM2, PP4	[10, 12, 23, 24]	Iran, Pakistan, India	Pathogenic (Ia)	ND	ND	ND	216	ND	ND	ND	ND	ND	ND	ND	ND	ND	ND	ND
F6_P6	M	IL12RB1	Complete	AR	c.1791+2T>G	p. 599W>G	24.8	0.0001	PVS1, PS4, PS3, PM2, PP4	[10, 12, 19, 20, 21, 22]	Iran, Shrilanka, Spain, Mexico, Brazil, China, Turkey, Saudi Arabia, India	Pathogenic (Ia)	53	3	ND	7	ND	ND	ND	ND	3.9	2.5	ND	ND	ND	ND	ND
F7_P7a	M	IL12RB1	Complete	AR	c. 982delC/c. 982delC	p.Leu328*	-	-	PVS1, PM2, PP4, PP1	[10]	India	Pathogenic (Ia)	18	ND	ND	1	ND	ND	ND	ND	2.7	1.64	4	21	28	38	48
F8_P8a	F	IL12RB1	Complete	AR	c.1791+2T>G	Essential splicing site	24.8	0.0001	PVS1, PS4, PS3, PM2, PP4, PP1	[10, 12, 19, 20, 21, 22]	Iran, Shrilanka, Spain, Mexico, Brazil, China, Turkey, Saudi Arabia, India	Pathogenic (Ia)	24	ND	ND	9	ND	ND	ND	ND	12	1.3	ND	ND	ND	ND	ND
F8_P8b	F	IL12RB1	Complete	AR	c.1791+2T>G	Essential splicing site	24.8	0.0001	PVS1, PS4, PS3, PM2, PP4, PP1	[10, 12, 19, 20, 21, 22]	Iran, Shrilanka, Spain, Mexico, Brazil, China, Turkey, Saudi Arabia, India	Pathogenic (Ia)	23	ND	ND	2	ND	ND	ND	ND	0.92	2.4	ND	ND	ND	ND	ND
F9_P9	M	IL12RB1	Complete	AR	c.962C>A	p.S321X	22	0.0002	PVS1, PS4, PM2, PP4	[10, 12, 23, 24]	Iran, Pakistan, India	Pathogenic (Ia)	ND	ND	ND	3	ND	ND	ND	ND	0.75	1.1	2.7	ND	ND	ND	ND
F10_P10	M	IL12RB1	Complete	AR	c.(1327+1_1328-1)_(1483+1_1484-1)del	Deletion	-	-	PVS1, PM2, PP4, PS2	Novel	This study	Pathogenic (Ia)	ND	5.3	3.4	1	25	22	21	106	1.5	4.4	6.9	32	31	31	32
F11_P11	F	IL12RB1	Complete	AR	c.962C>A	p.S321X	22	0.0002	PVS1, PS4, PM2, PP4	[10, 12, 23, 24]	Iran, Pakistan, India, This study	Pathogenic (Ia)	4	ND	ND	ND	ND	ND	ND	ND	1.75	2.4	ND	ND	ND	ND	ND
F12_P12	M	IL12RB1	Complete	AR	c.493C>T	p.Gln165Ter	35	-	PVS1, PM2, PP5, PP4	[25]	India	Pathogenic (Id)	25	5.7	6	161	ND	ND	ND	ND	1.3	1.1	4	1	3	5	1
F13_P13	F	IL12RB1	Complete	AR	c.632G>C	p.Arg211Pro	22.6	0.0003	PS1, PS3, PM2, PP4, PP3	[17]	Taiwan, This study	Pathogenic (II)	9	3	1.4	21	19	22	32	42	17	1.4	3	25	29	38	31
F14_P14	M	IL12RB1	Complete	AR	c.995G>A	p.Trp332Ter	36	-	PVS1, PM2, PP5, PP4	Novel	This study	Pathogenic (Id)	13	4.6	2.5	ND	ND	ND	ND	ND	21	0.7	ND	ND	ND	ND	ND
F15_P15	M	IL12RB1	Complete	AR	c.587G>T	p.Cys196Phe	25	-	PM2, PP3, PP4, PS4	[26]	India	Likely pathogenic (II)	10	ND	ND	5	ND	ND	ND	ND	1.1	1.5	2.8	17	17	24	9
F16_P16	M	IL12RB1	Complete	AR	c.962C>A	p.S321X	22	0.0002	PVS1, PS4, PM2, PP4	[10, 12, 23, 24]	Iran, Pakistan, This study	Pathogenic (Ia)	ND	ND	ND	17	56	43	27	129	3.4	2.2	6	18	20	29	34
F17_P17a	F	IL12RB1	Complete	AR	c.599del	p.Leu200Argfs Ter3	-	-	PVS1, PS3, PS4, PM2, PP4, PP1	[10]	India, This study	Pathogenic (Ia)	20	ND	ND	26	ND	ND	ND	ND	2.6	0.9	ND	17	15	16	11
F18_P18	M	IL12RB1	Complete	AR	c.1242C>G	p.Tyr414Ter	35	-	PVS1, PM2, PP4	Novel	This study	Pathogenic (Ic)	11	ND	ND	ND	ND	ND	ND	ND	ND	ND	ND	ND	ND	ND	ND
F19_P19	M	IL12RB1	Complete	AR	c.1791+2T>G	Essential splicing site	24.8	0.0001	PVS1, PS4, PS3, PM2, PP4	[10, 12, 19, 20, 21, 22]	Iran, Shrilanka, Spain, Mexico, Brazil, China, Turkey, Saudi Arabia, India, This study	Pathogenic (Ia)	ND	ND	ND	1	33	38	38	111	3.2	2	9	1	2	1	147
F7_P7b	M	IL12RB1	Complete	AR	c. 982delC/c. 982delC	p.Leu328*	-	-	PVS1, PM2, PP4, PP1	[10]	India	Pathogenic (Ia)	ND	ND	ND	57	41	48	48	110	1.1	6.8	11.7	17	19	23	13
F17_P17b	F	IL12RB1	Complete	AR	c.599del	p.Leu200Argfs Ter3	-	-	PVS1, PS3, PS4, PM2, PP4, PP1	[10]	India	Pathogenic (Ia)	ND	ND	ND	16	ND	ND	ND	ND	ND	ND	ND	ND	ND	ND	ND
F20_P20	F	IL12RB1	Complete	AR	chr19:g.(18083492_18086759)_(18086933_18098754)del	Deletion	-	-	PVS1, PM2, PP4	Novel	This study	Pathogenic (Ic)	4	13.5	16.7	22	32	31	34	58	2.3	3.4	18	21	18	32	13
F21_P21	M	IL12RB1	Complete	AR	c.1791+2T>G	Essential splicing site	24.8	0.0001	PVS1, PS4, PS3, PM2, PP4	[10, 12, 19, 20, 21, 22]	Iran, Shrilanka, Spain, Mexico, Brazil, China, Turkey, Saudi Arabia, India, This study	Pathogenic (Ia)	58	8.2	4.1	873	ND	ND	ND	ND	4	6	23	ND	ND	ND	ND
F22_P22a	M	IL12RB1	Complete	AR	c.587G>T	p.Cys196Phe	25	-	PM2, PP3, PP4, PP1, PS4	[26]	India, This study	Likely pathogenic (II)	ND	ND	ND	ND	ND	ND	ND	ND	ND	ND	ND	ND	ND	ND	ND
F22_P22b	F	IL12RB1	Complete	AR	c.587G>T	p.Cys196Phe	25	-	PM2, PP3, PP4, PP1, PS4	[26]	India, This study	Likely pathogenic (II)	ND	ND	ND	ND	ND	ND	ND	ND	ND	ND	ND	ND	ND	ND	ND
F23_P23	M	IL12RB1	Complete	AR	c.494del	p.Gln165ArgfsTer38	-	-	PVS1, PM2, PP4	[26]	India	Pathogenic (Ic)	ND	ND	ND	ND	ND	ND	ND	ND	ND	ND	ND	ND	ND	ND	ND
F24_P24	F	IL12RB1	Complete	AR	c.1189+1del	Essential splicing site	-	-	PVS1, PM2, PP4	Novel	This study	Pathogenic (Ic)	3.4	5.2	1.8	34	19	12	17	22	2.8	3.3	8	26	33	37	33
F25_P25	M	IL12RB1	Complete	AR	c.515dup	p.Arg173ProfsTer19	-	-	PVS1, PM2, PP4	Novel	This study	Pathogenic (Ic)	62	ND	ND	218	ND	ND	ND	ND	ND	ND	ND	ND	ND	ND	ND
F26_P26	M	IL12RB1	Complete	AR	c.962C>A	p.S321X	22	0.0002	PVS1, PS4, PM2, PP4	[10, 12, 23, 24]	Iran, Pakistan, India, This study	Pathogenic (Ia)	51	2.6	3	3	ND	ND	ND	ND	5.54	3.9	9.5	0.9	0.2	3	176
F27_P27	F	IFNGR1	Complete	AR	c.838_839dupA	p.Ser280Argfs*3	-	-	PVS1, PM2, PP4	[10]	India	Pathogenic (Ic)	3.7	ND	ND	18000	ND	ND	ND	ND	ND	ND	ND	ND	ND	ND	ND
F28_P28	F	IFNGR1	Complete	AR	c.389C>A	p. P130H	26.4	-	PM2, PP4, PP3	[10]	India	VUS	NA	ND	ND	ND	ND	ND	ND	ND	ND	ND	ND	ND	ND	ND	ND
F29_P29	M	IFNGR1	Complete	AR	c.1068delG	p.Thr357LeufsTer15	-	-	PVS1, PM2, PP4	Novel	This study	Pathogenic (Ic)	1.7	ND	ND	9000	ND	ND	ND	ND	ND	ND	ND	ND	ND	ND	ND
F30_P30	M	IFNGR1	Complete	AR	c.601delC	p.Gln201SerfsTer2	-	-	PVS1, PM2, PP4	[10]	India	Pathogenic (Ic)	ND	ND	ND	12000	ND	ND	ND	ND	ND	ND	ND	ND	ND	ND	ND
F31_P31	F	IFNGR1	Complete	AR	c.85+1G>T	Essential splicing site	28.8	-	PVS1, PM2, PP5, PP4	Clinvar (RCV003338155.2)	India	Pathogenic (Id)	0.8	0.8	ND	3810	19	17	17	21	ND	ND	ND	133	100	114	5857
F32_P32	M	IFNGR1		AR	c.989_990del	p.Thr330SerfsTer21	-	-	PVS1, PM2, PP4	Novel	This study	Pathogenic (Ic)	ND	ND	ND	54	ND	ND	ND	ND	ND	ND	ND	ND	ND	ND	ND
F33_P33	F	IFNGR1	Partial	AD	c 819_822 del	p.N274Hfs*1	-	-	PVS1, PS3, PS4, PM2, PP4, PM6	[10, 27]	Ireland, Germany, Italy, Morocco, Sweden, England, USA, Scotland, India	Pathogenic (Ia)	254	1.7	ND	8	ND	ND	ND	ND	2.8	ND	ND	ND	ND	ND	ND
F34_P34	F	IFNGR1	Partial	AD	c.819_822del	p.N274Hfs*1	-	-	PVS1, PS3, PS4, PM2, PP4 PM6	[10, 27]	Ireland, Germany, Italy, Morocco, Sweden, England, USA, Scotland, India	Pathogenic (Ia)	163	1.2	2.1	6	ND	ND	ND	ND	13	2.6	2.8	ND	ND	ND	ND
F35_P35	F	IFNGR1	Partial	AD	c.819_822del	p.N274Hfs*1	-	-	PVS1, PS3, PS4, PM2, PP4, PM6	[10, 27]	Ireland, Germany, Italy, Morocco, Sweden, England, USA, Scotland, India	Pathogenic (Ia)	86	1.4	1.8	11	ND	ND	ND	ND	8	5.3	6	ND	ND	ND	ND
F36_P36	F	IFNGR1	Partial	AD	c.819_822del	p.N274Hfs*1	-	-	PVS1, PS3, PS4, PM2, PP4, PM6	[10, 27]	Ireland, Germany, Italy, Morocco, Sweden, England, USA, Scotland, India	Pathogenic (Ia)	74	1	3	73	289	32	25	22	ND	ND	ND	23	36	762	19048
F37_P37a	M	IFNGR2	Complete	AR	c.207-1G>A	Essential splicing site	34	-	PVS1, PM2, PP4, PP1	[10]	India	Pathogenic (Ia)	ND	ND	ND	ND	ND	ND	ND	ND	ND	ND	ND	ND	ND	ND	ND
F37_P37b	M	IFNGR2	Complete	AR	c.207-1G>A	Essential splicing site	34	-	PVS1, PM2, PP4, PP1	[10]	India	Pathogenic (Ia)	ND	ND	ND	754	ND	ND	ND	ND	ND	ND	ND	ND	ND	ND	ND
F38_P38	M	IFNGR2	Complete	AR	c.196C>T	p.Gln66Ter	37	-	PVS1, PM2, PP4	[10]	India	Pathogenic (Ic)	158	0.8	ND	188	ND	ND	ND	ND	4	4.5	ND	ND	ND	ND	ND
F39_P39	M	IFNGR2	Complete	AR	c.540G>A	p.Trp180Ter	38	-	PVS1, PM2, PP4	[10]	India	Pathogenic (Ic)	43	1	ND	303	ND	ND	ND	ND	1.3	3.2	3.34	ND	ND	ND	ND
F40_P40	M	IFNGR2	Complete	AR	c.561+1G>A	Essential splicing site	24.5	-	PVS1, PM2, PP4	[10]	India	Pathogenic (Ic)	ND	1	ND	56	ND	ND	ND	ND	23.5	2.5	3.6	ND	ND	ND	ND
F41_P41	M	IFNGR2	Complete	AR	c.697_704del	p.Ser233ArgfsRer9	-	-	PVS1, PM2, PP4	Novel	This study	Pathogenic (Ic)	ND	ND	ND	4997	24	40	32	38	ND	ND	ND	483	479	548	16722
F42_P42a	F	STAT1	Complete	AR	c.769dup/769dup	p.Asp257Glyfs*22/Asp257Glyfs*	-	-	PVS1, PM2, PP4, PP1	[10]	India	Pathogenic (Ic)	ND	ND	ND	296	ND	ND	ND	ND	ND	ND	ND	ND	ND	ND	ND
F42_P42b	F	STAT1	Complete	AR	c.769dup/769dup	p.Asp257Glyfs*22/Asp257Glyfs*	-	-	PVS1, PM2, PP4, PP1	[10]	India	Pathogenic (Ic)	8	1	ND	77	ND	ND	ND	ND	9.4	ND	ND	ND	ND	ND	ND
F43_P43	M	STAT1	Complete	AR	c.1553A>C	p.Gln518Pro	29.4	-	PM2, PP3, PP4, PP2	Novel	This study	VUS	ND	1.2	1	574	21	20	20	22	ND	ND	ND	123	100	113	3667
F44_P44	M	IL12B	Complete	AR	c.429G>A	p.W143X	36	-	PVS1, PM2, PP4	[10]	India	Pathogenic (Ic)	ND	ND	ND	ND	ND	ND	ND	ND	ND	ND	ND	ND	ND	ND	ND
AD, autosomal dominant; AR, autosomal recessive; CADD, Combined Annotation Dependent Depletion; F, female; M, male; NA, not available; ND, not done; SI, staining index; VUS, variant of uncertain significance;
